# Supplementary material for: Conductive Porous MXene for Bionic, Wearable, and Precise Gesture Motion Sensors
Source: Research (Wash D C). 2021 Jun 9;2021:9861467. doi: 10.34133/2021/9861467 (PMC8212815; doi:10.34133/2021/9861467)
Supplement: Supplementary Materials — Figure S1: before and after the one-time dip coating of the PU sponge in the MXene solution. Figure S2: the obtained MXene-coated PU sponge is extremely lightweight, about 33.5 mg. Figure S3: the one-step transfer technique to prepare the motion sensor. Figure S4: the dissolution of the PVA film in deionized water at room temperature. Figure S5: conformal contact between the PVA and the skin. Figure S6: electrical conductance increases after the two MXene-coated PU blocks contact with each other. Figure S7: the width of blocks and slits of sensors with different slit ratios and their initial resistances. Figure S8: a linear relationship between the initial resistance and sensor length is observed. Figure S9: the schematic illustration of the predesigned testing equipment. Figure S10: the electrical conductance of sensors with different slit ratios when the bending angle increases from 0 to 120°. Figure S11: photograph of motion sensors when bending angle is up to 90°. Figure S12: responses of motion sensors during different joint movements involving wrist, throat, knee, and neck. Figure S13: schematic overview of the hybrid sign language recognition with both hardware and software. Figure S15: comparison of the bistable constraint criterion and single threshold criterion. Figure S16: hardware for the speech module in the circuit diagram. Figure S17: hardware for the display module in the circuit diagram. Table S1: comparison of calculated and recorded minimal angle of motion sensors with different slit ratios. Table S2: comparison of various motion devices and representative device figures of merit. Movie S1: illustration of the hybrid sign language recognition with interactive feedback. [file 9861467.f1.zip]

Archive with 2 entries (2 files):
- 20210517SI.docx
- sign-language-recognition.avi
